# Supplementary material for: Preclinical Efficacy of Pro- and Anti-Angiogenic Peptide Hydrogels to Treat Age-Related Macular Degeneration
Source: Bioengineering (Basel). 2021 Nov 23;8(12):190. doi: 10.3390/bioengineering8120190 (PMC8698576; doi:10.3390/bioengineering8120190)
Supplement: Supplementary file 1 [file bioengineering-08-00190-s001.zip]

Archive with 1 entries (1 files):
- bioengineering-1407848-supplementary.pdf
